# Supplementary material for: Assembly-Induced Emission Enhancement in Glutathione-Capped Bimetallic Gold and Copper Nanoclusters by Al3+ Ions and Further Application in Myricetin Determination
Source: Molecules. 2023 Jan 12;28(2):758. doi: 10.3390/molecules28020758 (PMC9864343; doi:10.3390/molecules28020758)
Supplement: Supplementary file 1 [file molecules-28-00758-s001.zip]

Archive with 1 entries (1 files):
- molecules-2095958-supplementary.pdf
